# Supplementary material for: Predicting ICU Readmission in Patients With Cerebral Infarction: A Machine Learning Approach Using Neurophysiological and Clinical Data
Source: Brain Behav. 2025 Oct 11;15(10):e70958. doi: 10.1002/brb3.70958 (PMC12515107; doi:10.1002/brb3.70958)
Supplement: Supplementary file 1 — Supplementary Material: brb370958‐sup‐0001‐SuppMatt.xlsx [file BRB3-15-e70958-s001.xlsx]

## Sheet: Sheet1
	[ALL] N=3348	0 N=2957	1 N=391	p	Test N=1005	Train N=2343	p
Gender:				0.402			0.101
female	1595 (47.64%)	1417 (47.92%)	178 (45.52%)		501 (49.85%)	1094 (46.69%)
male	1753 (52.36%)	1540 (52.08%)	213 (54.48%)		504 (50.15%)	1249 (53.31%)
Admission.age	70.18 [59.50;80.39]	70.40 [59.81;80.90]	68.20 [56.40;77.87]	0.001	69.95 [58.03;80.32]	70.27 [60.02;80.44]	0.240
Marital.status:				0.012			0.264
Single	787 (23.51%)	673 (22.76%)	114 (29.16%)		228 (22.69%)	559 (23.86%)
Married	1910 (57.05%)	1696 (57.36%)	214 (54.73%)		569 (56.62%)	1341 (57.23%)
Widowed	409 (12.22%)	375 (12.68%)	34 (8.70%)		122 (12.14%)	287 (12.25%)
Divorced	242 (7.23%)	213 (7.20%)	29 (7.42%)		86 (8.56%)	156 (6.66%)
Race:				0.845			0.868
White	2096 (62.60%)	1849 (62.53%)	247 (63.17%)		624 (62.09%)	1472 (62.83%)
Black	336 (10.04%)	293 (9.91%)	43 (11.00%)		97 (9.65%)	239 (10.20%)
Latino	133 (3.97%)	118 (3.99%)	15 (3.84%)		42 (4.18%)	91 (3.88%)
Other	783 (23.39%)	697 (23.57%)	86 (21.99%)		242 (24.08%)	541 (23.09%)
Insurance:				0.019			0.086
Private	832 (24.85%)	727 (24.59%)	105 (26.85%)		275 (27.36%)	557 (23.77%)
Medicare	2022 (60.39%)	1811 (61.24%)	211 (53.96%)		583 (58.01%)	1439 (61.42%)
Medicaid	431 (12.87%)	367 (12.41%)	64 (16.37%)		124 (12.34%)	307 (13.10%)
Other	63 (1.88%)	52 (1.76%)	11 (2.81%)		23 (2.29%)	40 (1.71%)
Smoker:				0.789			0.925
No	3165 (94.53%)	2797 (94.59%)	368 (94.12%)		949 (94.43%)	2216 (94.58%)
Yes	183 (5.47%)	160 (5.41%)	23 (5.88%)		56 (5.57%)	127 (5.42%)
Alcohol.abuse:				0.642			0.760
No	3336 (99.64%)	2947 (99.66%)	389 (99.49%)		1001 (99.60%)	2335 (99.66%)
Yes	12 (0.36%)	10 (0.34%)	2 (0.51%)		4 (0.40%)	8 (0.34%)
Aki:				0.101			0.598
No	917 (27.39%)	824 (27.87%)	93 (23.79%)		282 (28.06%)	635 (27.10%)
Yes	2431 (72.61%)	2133 (72.13%)	298 (76.21%)		723 (71.94%)	1708 (72.90%)
Sepsis:				<0.001			0.032
No	2184 (65.23%)	1978 (66.89%)	206 (52.69%)		628 (62.49%)	1556 (66.41%)
Yes	1164 (34.77%)	979 (33.11%)	185 (47.31%)		377 (37.51%)	787 (33.59%)
Myocardial.infarct:				0.016			0.055
No	2832 (84.59%)	2518 (85.15%)	314 (80.31%)		869 (86.47%)	1963 (83.78%)
Yes	516 (15.41%)	439 (14.85%)	77 (19.69%)		136 (13.53%)	380 (16.22%)
Congestive.heart.failure:				<0.001			0.030
No	2607 (77.87%)	2335 (78.97%)	272 (69.57%)		807 (80.30%)	1800 (76.82%)
Yes	741 (22.13%)	622 (21.03%)	119 (30.43%)		198 (19.70%)	543 (23.18%)
Peripheral.vascular.disease:				0.637			0.322
No	2890 (86.32%)	2556 (86.44%)	334 (85.42%)		858 (85.37%)	2032 (86.73%)
Yes	458 (13.68%)	401 (13.56%)	57 (14.58%)		147 (14.63%)	311 (13.27%)
Dementia:				0.137			0.189
No	3191 (95.31%)	2812 (95.10%)	379 (96.93%)		950 (94.53%)	2241 (95.65%)
Yes	157 (4.69%)	145 (4.90%)	12 (3.07%)		55 (5.47%)	102 (4.35%)
Chronic.pulmonary.disease:				0.057			0.896
No	2781 (83.06%)	2470 (83.53%)	311 (79.54%)		833 (82.89%)	1948 (83.14%)
Yes	567 (16.94%)	487 (16.47%)	80 (20.46%)		172 (17.11%)	395 (16.86%)
Rheumatic.disease:				0.709			0.743
No	3248 (97.01%)	2867 (96.96%)	381 (97.44%)		973 (96.82%)	2275 (97.10%)
Yes	100 (2.99%)	90 (3.04%)	10 (2.56%)		32 (3.18%)	68 (2.90%)
Peptic.ulcer.disease:				<0.001			0.737
No	3287 (98.18%)	2914 (98.55%)	373 (95.40%)		985 (98.01%)	2302 (98.25%)
Yes	61 (1.82%)	43 (1.45%)	18 (4.60%)		20 (1.99%)	41 (1.75%)
Mild.liver.disease:				<0.001			0.607
No	3197 (95.49%)	2842 (96.11%)	355 (90.79%)		963 (95.82%)	2234 (95.35%)
Yes	151 (4.51%)	115 (3.89%)	36 (9.21%)		42 (4.18%)	109 (4.65%)
Hypertension:				0.003			0.781
No	1543 (46.09%)	1335 (45.15%)	208 (53.20%)		459 (45.67%)	1084 (46.27%)
Yes	1805 (53.91%)	1622 (54.85%)	183 (46.80%)		546 (54.33%)	1259 (53.73%)
Diabetes:				0.039			0.515
No	2297 (68.61%)	2047 (69.23%)	250 (63.94%)		681 (67.76%)	1616 (68.97%)
Yes	1051 (31.39%)	910 (30.77%)	141 (36.06%)		324 (32.24%)	727 (31.03%)
Paraplegia:				0.754			0.522
No	1709 (51.05%)	1506 (50.93%)	203 (51.92%)		522 (51.94%)	1187 (50.66%)
Yes	1639 (48.95%)	1451 (49.07%)	188 (48.08%)		483 (48.06%)	1156 (49.34%)
Renal.disease:				0.017			1.000
No	2776 (82.92%)	2469 (83.50%)	307 (78.52%)		833 (82.89%)	1943 (82.93%)
Yes	572 (17.08%)	488 (16.50%)	84 (21.48%)		172 (17.11%)	400 (17.07%)
Malignant.cancer:				0.049			0.610
No	3115 (93.04%)	2761 (93.37%)	354 (90.54%)		939 (93.43%)	2176 (92.87%)
Yes	233 (6.96%)	196 (6.63%)	37 (9.46%)		66 (6.57%)	167 (7.13%)
Severe.liver.disease:				0.013			0.791
No	3314 (98.98%)	2932 (99.15%)	382 (97.70%)		996 (99.10%)	2318 (98.93%)
Yes	34 (1.02%)	25 (0.85%)	9 (2.30%)		9 (0.90%)	25 (1.07%)
Metastatic.solid.tumor:				0.021			0.931
No	3251 (97.10%)	2879 (97.36%)	372 (95.14%)		975 (97.01%)	2276 (97.14%)
Yes	97 (2.90%)	78 (2.64%)	19 (4.86%)		30 (2.99%)	67 (2.86%)
Aids:				0.039			1.000
No	3341 (99.79%)	2953 (99.86%)	388 (99.23%)		1003 (99.80%)	2338 (99.79%)
Yes	7 (0.21%)	4 (0.14%)	3 (0.77%)		2 (0.20%)	5 (0.21%)
InvasiveVent:				0.003			0.072
No	2304 (68.82%)	2061 (69.70%)	243 (62.15%)		669 (66.57%)	1635 (69.78%)
Yes	1044 (31.18%)	896 (30.30%)	148 (37.85%)		336 (33.43%)	708 (30.22%)
Cpr:				0.463			0.640
No	3343 (99.85%)	2953 (99.86%)	390 (99.74%)		1003 (99.80%)	2340 (99.87%)
Yes	5 (0.15%)	4 (0.14%)	1 (0.26%)		2 (0.20%)	3 (0.13%)
Crrt:				0.110			0.486
No	3291 (98.30%)	2911 (98.44%)	380 (97.19%)		985 (98.01%)	2306 (98.42%)
Yes	57 (1.70%)	46 (1.56%)	11 (2.81%)		20 (1.99%)	37 (1.58%)
Rrt:				0.004			0.379
No	3237 (96.68%)	2869 (97.02%)	368 (94.12%)		967 (96.22%)	2270 (96.88%)
Yes	111 (3.32%)	88 (2.98%)	23 (5.88%)		38 (3.78%)	73 (3.12%)
Aki.score:				0.221			0.828
0	917 (27.39%)	824 (27.87%)	93 (23.79%)		282 (28.06%)	635 (27.10%)
1	615 (18.37%)	541 (18.30%)	74 (18.93%)		185 (18.41%)	430 (18.35%)
2	1254 (37.46%)	1107 (37.44%)	147 (37.60%)		365 (36.32%)	889 (37.94%)
3	562 (16.79%)	485 (16.40%)	77 (19.69%)		173 (17.21%)	389 (16.60%)
Custom.glucocorticosteroid:				<0.001			0.421
No	2878 (85.96%)	2580 (87.25%)	298 (76.21%)		856 (85.17%)	2022 (86.30%)
Yes	470 (14.04%)	377 (12.75%)	93 (23.79%)		149 (14.83%)	321 (13.70%)
Custom.immunosuppressant:				0.003			0.927
No	3292 (98.33%)	2915 (98.58%)	377 (96.42%)		989 (98.41%)	2303 (98.29%)
Yes	56 (1.67%)	42 (1.42%)	14 (3.58%)		16 (1.59%)	40 (1.71%)
Custom_Alteplase:				0.169			0.729
No	3316 (99.04%)	2926 (98.95%)	390 (99.74%)		994 (98.91%)	2322 (99.10%)
Yes	32 (0.96%)	31 (1.05%)	1 (0.26%)		11 (1.09%)	21 (0.90%)
Apsiii	34.00 [26.00;46.00]	34.00 [26.00;45.00]	37.00 [28.00;50.00]	<0.001	34.00 [26.00;48.00]	34.00 [26.00;45.00]	0.324
Sapsii	31.00 [25.00;39.00]	31.00 [25.00;39.00]	33.00 [26.00;42.00]	0.001	31.00 [25.00;40.00]	31.00 [25.00;39.00]	0.582
Gcs	13.00 [9.00;14.00]	13.00 [9.00;14.00]	12.00 [9.00;14.00]	0.016	13.00 [9.00;14.00]	13.00 [10.00;14.00]	0.333
Lods	3.00 [1.00;5.00]	3.00 [1.00;5.00]	3.00 [2.00;6.00]	<0.001	3.00 [1.00;5.00]	3.00 [1.00;5.00]	0.374
Charlson	6.00 [4.00;8.00]	6.00 [4.00;8.00]	7.00 [4.00;9.00]	0.008	6.00 [4.00;8.00]	6.00 [4.00;8.00]	0.246
Meld	9.00 [7.00;12.92]	9.00 [7.00;12.00]	10.00 [8.00;15.34]	<0.001	9.00 [7.00;12.00]	9.00 [7.00;13.00]	0.164
Oasis	30.00 [24.00;35.00]	30.00 [24.00;35.00]	30.00 [24.00;36.00]	0.414	30.00 [25.00;35.00]	30.00 [24.00;36.00]	0.223
Temperature.last	36.83 [36.67;37.06]	36.83 [36.67;37.06]	36.89 [36.61;37.11]	0.433	36.83 [36.67;37.06]	36.83 [36.67;37.06]	0.172
Heart.rate.last	80.00 [69.00;90.00]	79.00 [68.00;90.00]	83.00 [72.00;95.00]	<0.001	80.00 [69.00;91.00]	80.00 [69.00;90.00]	0.739
Resp.rate.last	19.00 [16.00;22.00]	19.00 [16.00;22.00]	20.00 [17.00;24.00]	0.001	19.00 [16.00;22.00]	19.00 [16.00;22.00]	0.984
Mbp.last	87.50 [77.00;99.00]	88.00 [77.00;99.00]	86.00 [75.00;96.00]	0.008	87.00 [77.00;99.00]	88.00 [77.00;98.00]	0.917
Sbp.ni.last	131.00 [116.00;146.00]	131.00 [117.00;146.00]	129.00 [111.50;145.00]	0.012	131.00 [116.00;146.00]	131.00 [116.00;146.00]	0.953
Dbp.ni.last	71.00 [61.00;83.00]	72.00 [61.00;83.00]	70.00 [59.00;80.50]	0.056	71.00 [61.00;83.00]	71.00 [61.00;82.00]	0.614
Mbp.ni.last	87.00 [76.00;98.00]	87.00 [77.00;99.00]	86.00 [74.00;96.00]	0.013	87.00 [76.00;99.00]	87.00 [76.00;98.00]	0.946
Spo2.last	97.00 [95.00;98.00]	97.00 [95.00;98.00]	97.00 [95.00;98.00]	0.069	97.00 [95.00;98.00]	97.00 [95.00;98.00]	0.126
Wbc_last	8.20 [6.60;10.30]	8.20 [6.60;10.20]	8.30 [6.50;10.70]	0.278	8.30 [6.70;10.10]	8.20 [6.50;10.30]	0.729
Platelet.last	246.00 [191.00;322.00]	243.00 [190.00;315.00]	273.00 [199.00;364.00]	<0.001	253.00 [194.00;327.00]	244.00 [189.00;318.50]	0.047
Rbc.last	3.70 [3.17;4.26]	3.76 [3.23;4.30]	3.32 [2.87;3.75]	<0.001	3.69 [3.16;4.28]	3.71 [3.18;4.25]	0.684
Creatinine.last	0.90 [0.70;1.10]	0.90 [0.70;1.10]	0.80 [0.60;1.10]	0.145	0.90 [0.70;1.10]	0.90 [0.70;1.10]	0.359
Bun.last	18.00 [13.00;25.00]	18.00 [13.00;24.00]	19.00 [14.00;27.00]	0.001	18.00 [13.00;25.00]	18.00 [13.00;25.00]	0.497
Aniongap.last	13.00 [11.00;15.00]	13.00 [11.00;15.00]	13.00 [11.00;15.00]	0.039	13.00 [11.00;15.00]	13.00 [11.00;15.00]	0.438
Calcium.total.last	8.90 [8.50;9.30]	8.90 [8.50;9.30]	8.90 [8.50;9.30]	0.837	8.90 [8.50;9.30]	8.90 [8.50;9.30]	0.028
Pt.last	12.90 [11.90;14.70]	12.90 [11.90;14.60]	13.20 [12.00;15.50]	0.002	12.90 [11.90;14.70]	12.90 [11.90;14.70]	0.701
Ptt.last	30.00 [27.30;34.60]	30.00 [27.20;34.20]	30.90 [27.70;37.05]	<0.001	30.00 [27.30;34.60]	30.00 [27.30;34.45]	0.971
Inr.last	1.20 [1.10;1.30]	1.20 [1.10;1.30]	1.20 [1.10;1.40]	0.002	1.20 [1.10;1.30]	1.20 [1.10;1.30]	0.693
Alt.last	20.00 [16.00;27.00]	20.00 [16.00;26.00]	20.00 [14.50;32.00]	0.026	20.00 [16.00;28.00]	20.00 [16.00;26.00]	0.439
Ast.last	25.00 [20.00;30.00]	25.00 [20.00;29.00]	25.00 [20.00;35.00]	0.008	25.00 [20.00;31.00]	25.00 [20.00;30.00]	0.738
Alp.last	78.00 [68.00;91.00]	78.00 [67.00;87.00]	80.00 [73.50;116.50]	<0.001	78.00 [67.00;92.00]	78.00 [68.00;90.00]	0.860
Bilirubin.total.last	0.50 [0.40;0.60]	0.50 [0.40;0.60]	0.50 [0.30;0.60]	<0.001	0.50 [0.40;0.60]	0.50 [0.40;0.60]	0.174
Ck.cpk.last	101.50 [89.00;115.25]	101.50 [93.00;116.00]	101.50 [64.00;114.00]	0.023	101.50 [92.00;123.00]	101.50 [88.00;112.50]	0.335
Id.ldh.last	243.00 [243.00;243.00]	243.00 [243.00;243.00]	243.00 [223.00;289.50]	0.052	243.00 [243.00;243.00]	243.00 [243.00;243.00]	0.243
Chloride.last	103.00 [100.00;105.00]	103.00 [100.00;105.00]	102.00 [99.00;105.00]	0.025	103.00 [100.00;105.00]	103.00 [100.00;105.00]	0.791
Glucose.last	110.00 [96.00;135.00]	110.00 [95.00;133.00]	114.00 [99.00;144.50]	<0.001	110.00 [96.00;137.00]	110.00 [95.00;134.00]	0.251
Potassium.last	4.10 [3.80;4.40]	4.10 [3.80;4.40]	4.20 [3.90;4.40]	<0.001	4.10 [3.80;4.40]	4.10 [3.80;4.40]	0.693
Sodium.last	139.00 [137.00;142.00]	139.00 [137.00;142.00]	139.00 [136.00;142.00]	0.304	139.00 [137.00;142.00]	139.00 [137.00;142.00]	0.792
Triglycerides.last	107.00 [92.00;128.00]	107.00 [90.00;127.00]	107.00 [103.00;138.50]	0.001	107.00 [93.00;132.00]	107.00 [91.00;127.00]	0.149
Total.cholesterol.last	157.00 [145.00;172.00]	157.00 [146.00;174.00]	157.00 [135.00;157.00]	<0.001	157.00 [145.00;175.00]	157.00 [145.00;170.00]	0.569
HDL.last	44.00 [40.00;49.00]	44.00 [41.00;50.00]	44.00 [36.00;44.00]	<0.001	44.00 [41.00;50.00]	44.00 [40.00;49.00]	0.767
LDL.last	85.00 [74.00;98.00]	85.00 [75.00;99.00]	85.00 [67.50;85.00]	<0.001	85.00 [74.00;100.00]	85.00 [74.00;96.00]	0.523
Magnesium.last	2.00 [1.90;2.20]	2.00 [1.90;2.20]	2.00 [1.90;2.20]	0.766	2.00 [1.90;2.10]	2.00 [1.90;2.20]	0.239
Phosphate.last	3.50 [3.10;4.00]	3.50 [3.00;4.00]	3.60 [3.20;4.20]	<0.001	3.50 [3.10;4.00]	3.50 [3.10;4.00]	0.577
